# Supplementary material for: Protein disorder reduced in Saccharomyces cerevisiae to survive heat shock
Source: F1000Res. 2015 Nov 6;4:1222. [Version 1] doi: 10.12688/f1000research.7178.1 (PMC4670006; doi:10.12688/f1000research.7178.1)
Supplement: Supplementary file 1 [file f1000research-4-7734-s0000.tgz]

Archive with 1 entries (1 files):
- 79ffb717-71b1-4967-aa63-f1e0471eb49c.docx
